# Supplementary material for: Genome-wide Exploration of a Pyroptosis-Related Long Non-Coding RNA Signature Associated With the Prognosis and Immune Response in Patients With Bladder Cancer
Source: Front Genet. 2022 Apr 27;13:865204. doi: 10.3389/fgene.2022.865204 (PMC9091201; doi:10.3389/fgene.2022.865204)
Supplement: Supplementary file 1 [file Table2.XLSX]

## Sheet: Table S2
Table S2 List of 33 pyroptosis-related genes (PR genes)
PR genes
AIM2
CASP1
CASP3
CASP4
CASP5
CASP6
CASP8
CASP9
ELANE
GPX4
GSDMA
GSDMB
GSDMC
GSDMD
GSDME
IL18
IL1B
IL6
NLRC4
NLRP1
NLRP2
NLRP3
NLRP6
NLRP7
NOD1
NOD2
PJVK
PLCG1
PRKACA
PYCARD
SCAF11
TIRAP
TNF
