# Supplementary material for: Genome-wide Exploration of a Pyroptosis-Related Long Non-Coding RNA Signature Associated With the Prognosis and Immune Response in Patients With Bladder Cancer
Source: Front Genet. 2022 Apr 27;13:865204. doi: 10.3389/fgene.2022.865204 (PMC9091201; doi:10.3389/fgene.2022.865204)
Supplement: Supplementary file 2 [file Table3.XLSX]

## Sheet: Table S3
Table S3 Two clusters of BLCA samples
Sample	Cluster
TCGA-ZF-A9R7	1
TCGA-FD-A3SO	2
TCGA-E7-A97P	2
TCGA-GU-A767	2
TCGA-4Z-AA81	2
TCGA-E7-A85H	1
TCGA-G2-AA3C	2
TCGA-E7-A8O8	1
TCGA-XF-A9SM	2
TCGA-DK-A3IN	2
TCGA-2F-A9KR	1
TCGA-E5-A4U1	1
TCGA-E7-A3Y1	1
TCGA-FD-A6TC	2
TCGA-FD-A5BV	1
TCGA-DK-A2I4	2
TCGA-UY-A78M	1
TCGA-4Z-AA7R	1
TCGA-HQ-A5NE	2
TCGA-XF-AAMT	2
TCGA-XF-A9SU	2
TCGA-CF-A47S	1
TCGA-FD-A6TK	2
TCGA-E7-A5KF	1
TCGA-UY-A78L	2
TCGA-S5-A6DX	2
TCGA-XF-A8HI	1
TCGA-XF-A9T5	2
TCGA-XF-A9SX	2
TCGA-G2-A2EK	1
TCGA-ZF-A9RE	2
TCGA-E7-A7DV	2
TCGA-HQ-A2OF	2
TCGA-XF-AAN1	1
TCGA-DK-AA6P	1
TCGA-CF-A47Y	1
TCGA-CF-A3MI	2
TCGA-G2-A2EL	1
TCGA-XF-AAMZ	2
TCGA-DK-AA6L	1
TCGA-XF-A9T4	2
TCGA-K4-A6MB	1
TCGA-UY-A8OB	2
TCGA-DK-A1A5	2
TCGA-2F-A9KQ	2
TCGA-SY-A9G0	2
TCGA-GV-A40G	1
TCGA-FD-A5BX	2
TCGA-BL-A13J	2
TCGA-ZF-AA54	2
TCGA-GU-A766	2
TCGA-LT-A8JT	1
TCGA-FJ-A3Z9	1
TCGA-DK-A1AC	2
TCGA-C4-A0F1	2
TCGA-G2-A2ES	2
TCGA-XF-AAN4	2
TCGA-4Z-AA83	1
TCGA-4Z-AA7N	2
TCGA-HQ-A2OE	2
TCGA-UY-A8OC	2
TCGA-GV-A3JV	2
TCGA-XF-A9T8	2
TCGA-KQ-A41S	2
TCGA-CU-A3YL	1
TCGA-E7-A7XN	2
TCGA-DK-A2HX	2
TCGA-CF-A8HY	2
TCGA-4Z-AA7W	2
TCGA-FD-A43U	1
TCGA-BL-A0C8	1
TCGA-BT-A0S7	2
TCGA-ZF-A9R3	1
TCGA-4Z-AA89	1
TCGA-GU-A42P	1
TCGA-FD-A3NA	2
TCGA-E7-A5KE	1
TCGA-ZF-AA4V	2
TCGA-ZF-AA53	2
TCGA-ZF-A9RM	1
TCGA-BL-A13I	2
TCGA-CU-A72E	2
TCGA-CF-A47W	1
TCGA-GC-A3I6	2
TCGA-FD-A6TA	2
TCGA-CF-A47X	1
TCGA-ZF-AA51	2
TCGA-FD-A62O	2
TCGA-BL-A3JM	2
TCGA-FJ-A3ZF	1
TCGA-CU-A0YO	2
TCGA-CF-A5UA	1
TCGA-K4-AAQO	2
TCGA-FD-A3SM	2
TCGA-BL-A5ZZ	2
TCGA-FD-A62N	2
TCGA-BT-A20J	2
TCGA-FT-A61P	2
TCGA-DK-AA77	2
TCGA-ZF-AA5N	2
TCGA-DK-AA6U	1
TCGA-BT-A20O	2
TCGA-GD-A3OS	2
TCGA-XF-A9SZ	2
TCGA-4Z-AA82	2
TCGA-DK-AA76	1
TCGA-DK-A3IL	1
TCGA-E7-A678	1
TCGA-ZF-A9R1	2
TCGA-XF-A9SH	2
TCGA-FD-A5BU	2
TCGA-C4-A0F7	2
TCGA-C4-A0F0	2
TCGA-FD-A3N5	2
TCGA-ZF-A9R5	1
TCGA-CU-A3KJ	2
TCGA-DK-AA6S	1
TCGA-BT-A42E	2
TCGA-FD-A43X	1
TCGA-ZF-AA4R	2
TCGA-BT-A20T	2
TCGA-E7-A7DU	1
TCGA-DK-A3WY	2
TCGA-G2-A2EF	2
TCGA-BT-A20V	2
TCGA-K4-A3WV	2
TCGA-GU-AATQ	2
TCGA-CF-A3MF	1
TCGA-CF-A47T	1
TCGA-YC-A8S6	2
TCGA-DK-A3IS	2
TCGA-XF-A9SJ	2
TCGA-DK-AA6T	2
TCGA-BT-A20N	2
TCGA-XF-AAMW	2
TCGA-BT-A3PJ	2
TCGA-GC-A3OO	2
TCGA-E7-A6ME	2
TCGA-XF-AAN5	2
TCGA-FD-A3SN	2
TCGA-ZF-A9R2	2
TCGA-ZF-AA4T	2
TCGA-E7-A4IJ	1
TCGA-FD-A6TE	2
TCGA-H4-A2HO	1
TCGA-FD-A6TB	2
TCGA-XF-AAN3	2
TCGA-XF-AAMH	2
TCGA-FD-A3B8	2
TCGA-XF-A9SY	2
TCGA-CU-A0YN	2
TCGA-FD-A5BZ	2
TCGA-BT-A20P	1
TCGA-XF-A8HD	2
TCGA-GV-A3JX	2
TCGA-H4-A2HQ	1
TCGA-XF-A9SP	2
TCGA-DK-A3IK	1
TCGA-C4-A0F6	2
TCGA-CF-A7I0	1
TCGA-FD-A3B6	2
TCGA-GU-A764	2
TCGA-GU-A42R	1
TCGA-DK-A6B6	1
TCGA-R3-A69X	2
TCGA-5N-A9KM	2
TCGA-FD-A6TD	2
TCGA-4Z-AA7M	1
TCGA-ZF-AA56	2
TCGA-XF-A8HH	1
TCGA-C4-A0EZ	1
TCGA-XF-AAML	2
TCGA-ZF-AA58	2
TCGA-UY-A9PA	2
TCGA-G2-AA3F	1
TCGA-FJ-A871	2
TCGA-ZF-A9RN	2
TCGA-GC-A3RB	2
TCGA-UY-A9PF	2
TCGA-YC-A89H	2
TCGA-XF-AAMQ	2
TCGA-FD-A3B4	2
TCGA-DK-A1AB	2
TCGA-ZF-AA4N	2
TCGA-BT-A20X	2
TCGA-GV-A3JW	1
TCGA-UY-A8OD	2
TCGA-2F-A9KT	1
TCGA-ZF-AA5H	2
TCGA-XF-A9T2	2
TCGA-DK-A3WX	2
TCGA-YF-AA3L	1
TCGA-BT-A2LA	2
TCGA-4Z-AA87	1
TCGA-BT-A2LB	2
TCGA-XF-A8HB	2
TCGA-DK-A2I6	2
TCGA-ZF-AA4X	1
TCGA-E7-A7PW	1
TCGA-4Z-AA7S	2
TCGA-CF-A3MH	2
TCGA-DK-A6B2	2
TCGA-4Z-AA86	2
TCGA-5N-A9KI	2
TCGA-XF-A9SL	2
TCGA-XF-AAN2	2
TCGA-CF-A9FL	1
TCGA-CF-A9FM	1
TCGA-ZF-A9RD	2
TCGA-G2-AA3D	1
TCGA-DK-A2I2	2
TCGA-FD-A62S	2
TCGA-MV-A51V	1
TCGA-E5-A2PC	2
TCGA-DK-A3X2	2
TCGA-GD-A76B	2
TCGA-GC-A6I1	2
TCGA-XF-A9SK	1
TCGA-DK-A1AD	2
TCGA-K4-A5RI	2
TCGA-FD-A3SQ	2
TCGA-GV-A3QF	2
TCGA-G2-A3VY	1
TCGA-XF-AAN8	2
TCGA-CU-A3QU	2
TCGA-DK-A6AW	1
TCGA-GC-A3BM	2
TCGA-GV-A6ZA	1
TCGA-G2-A2EJ	2
TCGA-FD-A43N	1
TCGA-XF-AAMJ	2
TCGA-GU-A763	2
TCGA-G2-A2EC	2
TCGA-FD-A3B7	2
TCGA-FD-A5C0	2
TCGA-FD-A5BS	2
TCGA-BT-A20W	1
TCGA-UY-A78O	2
TCGA-FD-A3B5	2
TCGA-BT-A42C	2
TCGA-CF-A8HX	1
TCGA-PQ-A6FI	2
TCGA-FJ-A3Z7	1
TCGA-XF-A8HC	1
TCGA-ZF-AA4W	2
TCGA-LC-A66R	2
TCGA-E7-A8O7	1
TCGA-UY-A9PB	2
TCGA-FD-A6TI	2
TCGA-G2-AA3B	1
TCGA-K4-A54R	2
TCGA-DK-A1AA	2
TCGA-CU-A5W6	2
TCGA-DK-AA6R	2
TCGA-BT-A3PH	2
TCGA-G2-A3IB	2
TCGA-2F-A9KP	2
TCGA-DK-A3IT	2
TCGA-FD-A43P	2
TCGA-DK-A3IV	1
TCGA-2F-A9KW	2
TCGA-GU-A762	2
TCGA-XF-AAME	2
TCGA-XF-AAN0	2
TCGA-FD-A62P	2
TCGA-CF-A47V	1
TCGA-XF-A9SI	2
TCGA-GU-A42Q	2
TCGA-BT-A42F	2
TCGA-ZF-A9RF	2
TCGA-KQ-A41N	1
TCGA-GD-A3OQ	2
TCGA-BT-A20U	2
TCGA-XF-A9SW	2
TCGA-FD-A3B3	2
TCGA-ZF-A9RC	1
TCGA-E7-A6MD	2
TCGA-E5-A4TZ	2
TCGA-ZF-A9R4	1
TCGA-GV-A3QH	1
TCGA-BT-A0YX	2
TCGA-FT-A3EE	2
TCGA-ZF-A9RL	1
TCGA-ZF-A9R9	2
TCGA-DK-A1A7	2
TCGA-FD-A3SR	2
TCGA-GU-AATP	1
TCGA-DK-AA6X	1
TCGA-XF-A9T3	2
TCGA-PQ-A6FN	2
TCGA-CF-A1HR	2
TCGA-E7-A3X6	2
TCGA-DK-A3WW	2
TCGA-XF-AAMY	1
TCGA-K4-A3WS	1
TCGA-GC-A3YS	2
TCGA-DK-A1AF	2
TCGA-LT-A5Z6	1
TCGA-GC-A4ZW	2
TCGA-K4-A4AB	2
TCGA-DK-AA74	2
TCGA-G2-A2EO	2
TCGA-DK-A1AG	1
TCGA-GV-A3JZ	2
TCGA-XF-A9SV	2
TCGA-UY-A78K	1
TCGA-FD-A6TH	2
TCGA-DK-AA6W	1
TCGA-CF-A3MG	2
TCGA-DK-A3X1	2
TCGA-DK-A1A6	2
TCGA-XF-AAMG	1
TCGA-E7-A541	2
TCGA-XF-A8HE	2
TCGA-DK-AA6Q	2
TCGA-UY-A78N	2
TCGA-DK-AA75	1
TCGA-ZF-AA5P	2
TCGA-GC-A3WC	2
TCGA-K4-A4AC	2
TCGA-FD-A3SL	2
TCGA-K4-A5RH	2
TCGA-FD-A5C1	2
TCGA-XF-AAN7	2
TCGA-2F-A9KO	1
TCGA-DK-A3IM	2
TCGA-FD-A3SS	2
TCGA-UY-A9PE	2
TCGA-GV-A40E	2
TCGA-BT-A2LD	2
TCGA-UY-A9PD	2
TCGA-DK-A3IQ	2
TCGA-E7-A4XJ	1
TCGA-XF-A9T6	2
TCGA-FD-A43Y	2
TCGA-S5-AA26	1
TCGA-YC-A9TC	2
TCGA-K4-A6FZ	2
TCGA-KQ-A41R	1
TCGA-DK-AA6M	2
TCGA-ZF-AA52	2
TCGA-K4-A5RJ	2
TCGA-HQ-A5ND	2
TCGA-BT-A3PK	2
TCGA-FD-A3N6	2
TCGA-UY-A78P	2
TCGA-BT-A20Q	2
TCGA-CU-A0YR	2
TCGA-SY-A9G5	2
TCGA-4Z-AA84	2
TCGA-4Z-AA7Q	2
TCGA-FD-A5BT	2
TCGA-CF-A27C	1
TCGA-E7-A6MF	2
TCGA-FD-A6TF	2
TCGA-XF-AAMR	2
TCGA-XF-A8HF	2
TCGA-ZF-AA4U	2
TCGA-E7-A97Q	1
TCGA-ZF-A9R0	1
TCGA-FD-A43S	1
TCGA-XF-A8HG	1
TCGA-K4-A83P	2
TCGA-GD-A2C5	2
TCGA-XF-AAMX	1
TCGA-DK-A1AE	2
TCGA-FJ-A3ZE	1
TCGA-DK-A2I1	2
TCGA-DK-A6B0	1
TCGA-FD-A5BR	2
TCGA-GD-A3OP	2
TCGA-KQ-A41P	1
TCGA-UY-A9PH	1
TCGA-FD-A5BY	2
TCGA-K4-A3WU	1
TCGA-FD-A3SJ	2
TCGA-E7-A519	1
TCGA-DK-A3IU	2
TCGA-XF-A9T0	1
TCGA-YF-AA3M	2
TCGA-4Z-AA7Y	2
TCGA-KQ-A41Q	1
TCGA-FD-A3SP	2
TCGA-GC-A6I3	1
TCGA-4Z-AA80	2
TCGA-G2-A3IE	1
TCGA-CF-A9FF	1
TCGA-XF-A9ST	2
TCGA-DK-A6B5	2
TCGA-GC-A3RC	2
TCGA-GV-A3QK	1
TCGA-CF-A1HS	2
TCGA-DK-AA71	2
TCGA-KQ-A41O	1
TCGA-E7-A677	1
TCGA-DK-A6B1	2
TCGA-CF-A5U8	1
TCGA-GU-AATO	2
TCGA-CF-A9FH	1
TCGA-FD-A6TG	2
TCGA-4Z-AA7O	2
TCGA-GV-A3QI	2
TCGA-DK-A6AV	2
TCGA-DK-A1A3	2
TCGA-GD-A6C6	1
TCGA-GC-A3RD	2
TCGA-BT-A20R	2
